# Supplementary material for: Enantiospecificity in NMR enabled by chirality-induced spin selectivity
Source: Nat Commun. 2024 Aug 27;15:7367. doi: 10.1038/s41467-024-49966-8 (PMC11349874; doi:10.1038/s41467-024-49966-8)
Supplement: Supplementary file 4 — Supplementary Data 1 [file 41467_2024_49966_MOESM4_ESM.zip]

Archive with 26 entries (26 files):
- Atomic Coordinates/Dal_coords.xyz
- Atomic Coordinates/Darg_coords.xyz
- Atomic Coordinates/dasp_coords.xyz
- Atomic Coordinates/Dcyst_coords.xyz
- Atomic Coordinates/Dglut_coords.xyz
- Atomic Coordinates/Dglutam_coords.xyz
- Atomic Coordinates/Dgly_coords.xyz
- Atomic Coordinates/Dmeth_coords.xyz
- Atomic Coordinates/Dphenyla_coords.xyz
- Atomic Coordinates/Dser_coords.xyz
- Atomic Coordinates/Dthreo_coords.xyz
- Atomic Coordinates/Dtyro_coords.xyz
- Atomic Coordinates/Dval_coords.xyz
- Atomic Coordinates/Lal_coords.xyz
- Atomic Coordinates/Larg_coords.xyz
- Atomic Coordinates/lasp_coords.xyz
- Atomic Coordinates/Lcyst_coords.xyz
- Atomic Coordinates/Lglut_coords.xyz
- Atomic Coordinates/Lglutam_coords.xyz
- Atomic Coordinates/Lgly_coords.xyz
- Atomic Coordinates/Lmeth_coords.xyz
- Atomic Coordinates/Lphenyla_coords.xyz
- Atomic Coordinates/Lser_coords.xyz
- Atomic Coordinates/Lthreo_coords.xyz
- Atomic Coordinates/Ltyro_coords.xyz
- Atomic Coordinates/Lval_coords.xyz
