# Supplementary material for: Enantiospecificity in NMR enabled by chirality-induced spin selectivity
Source: Nat Commun. 2024 Aug 27;15:7367. doi: 10.1038/s41467-024-49966-8 (PMC11349874; doi:10.1038/s41467-024-49966-8)
Supplement: Supplementary file 4 — Supplementary Data 1 [file 41467_2024_49966_MOESM4_ESM.zip › Atomic Coordinates/Dal_coords.xyz]

14

O          1.49197       -1.02571       -0.40034
O          1.27690        0.99525        0.57261
N         -1.45229        1.15601       -0.19404
C         -0.70677       -0.08891       -0.35464
C         -1.34148       -1.20686        0.49137
C          0.77820        0.04665       -0.00330
H         -0.75139       -0.38568       -1.40998
H         -2.39093       -1.32304        0.20795
H         -0.82512       -2.15812        0.34142
H         -1.29804       -0.95277        1.55666
H         -1.02766        1.87681       -0.77545
H         -1.32975        1.48431        0.76361
H          2.41806       -0.88533       -0.13148
F          0.57275        2.08873       -0.77441
