# Supplementary material for: Enantiospecificity in NMR enabled by chirality-induced spin selectivity
Source: Nat Commun. 2024 Aug 27;15:7367. doi: 10.1038/s41467-024-49966-8 (PMC11349874; doi:10.1038/s41467-024-49966-8)
Supplement: Supplementary file 4 — Supplementary Data 1 [file 41467_2024_49966_MOESM4_ESM.zip › Atomic Coordinates/Darg_coords.xyz]

26
Coordinates from ORCA-job optcoords
  O   3.03973701937079     -0.03625503962081      1.57441620397078
  O   2.94951438773887      1.68923667179134      0.13238816954243
  N   2.82869179109369     -0.19657080394693     -1.97434877710353
  N   -1.99502841486033      0.23514840355818      0.20238350346985
  N   -3.87527363825629      1.57748763790326     -0.03814032257812
  N   -4.17826032365916     -0.72144530082446      0.23804444978455
  C   0.78287923387795     -0.57778689768032     -0.67762400541307
  C   0.09623633513578     -1.00099251607084      0.62570026617707
  C   2.32836801500271     -0.54614225874833     -0.63931084668609
  C   -1.42980962936806     -1.07762346051603      0.49030820828824
  C   2.80645987338693      0.50348169435274      0.36026796134291
  C   -3.27931886144424      0.32353189735687      0.09956320426111
  H   0.42134910234859      0.40923917876057     -0.98577773790258
  H   0.50257359408366     -1.28128448601621     -1.47401734895229
  H   0.47220442762528     -1.98295356075002      0.94184616110703
  H   0.33923515752079     -0.29568066219149      1.42994528967565
  H   2.68626252147862     -1.52117638723114     -0.27442137752547
  H   -1.67091178995449     -1.80819514240933     -0.30466860989372
  H   -1.84505313160324     -1.49933230479672      1.42178213710092
  H   2.50714754349917     -0.91013481122521     -2.62606861434210
  H   3.84562706367609     -0.25911847808714     -1.98320554933636
  H   3.28993809088915      0.68864818645290      2.17629641165403
  H   -3.19650985700015      2.28444939263251     -0.29410936753909
  H   -4.68696652795723      1.60268245319369     -0.64566585034305
  H   -5.11984264989437     -0.56132422636170     -0.09590961061967
  H   -3.82764933273052     -1.63948917952538      0.00082605186059
