# Supplementary material for: Enantiospecificity in NMR enabled by chirality-induced spin selectivity
Source: Nat Commun. 2024 Aug 27;15:7367. doi: 10.1038/s41467-024-49966-8 (PMC11349874; doi:10.1038/s41467-024-49966-8)
Supplement: Supplementary file 4 — Supplementary Data 1 [file 41467_2024_49966_MOESM4_ESM.zip › Atomic Coordinates/dasp_coords.xyz]

16
Coordinates from ORCA-job dasp_coords
  O   2.29225394665507     -1.13709959099297     -0.49669404338942
  O   -2.75616911079344      0.33688743709728      0.90050676308430
  O   0.75781076635230     -1.17827255957968      1.15367128812127
  O   -1.84776977716580     -0.84156065041470     -0.79129390840808
  N   1.66889255682439      1.62449312206329     -0.49944003091164
  C   0.64230897533390      0.56650731990479     -0.55632925688437
  C   -0.62913030549786      1.04353231532024      0.14176037045223
  C   1.20508801750940     -0.66926577208710      0.14473977255974
  C   -1.77597261353571      0.06601006909365      0.01634303608972
  H   0.39285540377525      0.25903466629616     -1.58383559908596
  H   -0.43920364553850      1.25008879401224      1.19897314022876
  H   -0.95749932094429      1.98962302373258     -0.31038077295475
  H   2.48265764507923      1.31465146719157     -1.03011982080532
  H   1.31209072015802      2.43896655130477     -1.00001034184947
  H   2.62644358134113     -1.91266361444963     -0.00198494201503
  H   -3.48035683955306     -0.30293257849251      0.74639434576802
