# Supplementary material for: Enantiospecificity in NMR enabled by chirality-induced spin selectivity
Source: Nat Commun. 2024 Aug 27;15:7367. doi: 10.1038/s41467-024-49966-8 (PMC11349874; doi:10.1038/s41467-024-49966-8)
Supplement: Supplementary file 4 — Supplementary Data 1 [file 41467_2024_49966_MOESM4_ESM.zip › Atomic Coordinates/Dcyst_coords.xyz]

14
Coordinates from ORCA-job optcoords
  S   2.28501264390903     -1.16535998356070      0.09425217336539
  O   -1.41421977740298     -1.10377195280292      0.90009626175251
  O   -1.17204572123644     -0.48128690104076     -1.25315221569729
  N   -0.46094334210997      1.99271679826668      0.17435795050185
  C   0.12507831318290      0.67158222274129      0.43604184572328
  C   1.49450718100204      0.47016912808648     -0.23797368877565
  C   -0.87565857356209     -0.36132751102611     -0.07903220182972
  H   0.22852487873180      0.55049940173129      1.51808972602108
  H   1.37937468884646      0.51387007852894     -1.32470666576397
  H   2.17489779385577      1.26685117322839      0.07166411610975
  H   0.16682118173703      2.71062023357028      0.53156403332185
  H   -0.51897073110481      2.13590875722943     -0.83315173282092
  H   2.46611272611266     -1.00082694211442      1.42020683703196
  H   -2.04979126196138     -1.72304450283786      0.49444356105987
