# Supplementary material for: Enantiospecificity in NMR enabled by chirality-induced spin selectivity
Source: Nat Commun. 2024 Aug 27;15:7367. doi: 10.1038/s41467-024-49966-8 (PMC11349874; doi:10.1038/s41467-024-49966-8)
Supplement: Supplementary file 4 — Supplementary Data 1 [file 41467_2024_49966_MOESM4_ESM.zip › Atomic Coordinates/Dglut_coords.xyz]

19
Coordinates from ORCA-job optcoords
  O   1.91280013572527     -1.67175824965120     -0.19245051356986
  O   -3.10870639538292     -0.17445623099849      1.27651908722931
  O   2.77095096895993     -0.04812226991396      1.11232988283863
  O   -2.98690977207614     -0.14275151083145     -0.97178800672429
  N   1.41856245996349      1.92458570664919     -0.20553463795852
  C   -0.14685976329129      0.16134562420049     -0.95731183176909
  C   1.32720892570962      0.56891369498203     -0.74925142848954
  C   -0.95599412618390      0.12903201188227      0.34003907914802
  C   2.07476233729689     -0.38653854579586      0.17388234697569
  C   -2.43517159943200     -0.07556000378519      0.11149762870782
  H   -0.59532337678196      0.88239693692150     -1.64923004700883
  H   -0.18369685901824     -0.81348403841779     -1.45143219508279
  H   1.82783819067604      0.45742384030421     -1.72760797681826
  H   -0.82559593454547      1.06639231250333      0.89331874888709
  H   -0.61237311182264     -0.66880304782133      1.01050634887158
  H   2.38213757926322      2.11430592348197      0.06047819816186
  H   1.18450163899163      2.58627074641833     -0.94222976297680
  H   2.43782878996908     -2.22374359911394      0.41497479495519
  H   -4.05136008802061     -0.29834930101411      1.06399028462280
