# Supplementary material for: Enantiospecificity in NMR enabled by chirality-induced spin selectivity
Source: Nat Commun. 2024 Aug 27;15:7367. doi: 10.1038/s41467-024-49966-8 (PMC11349874; doi:10.1038/s41467-024-49966-8)
Supplement: Supplementary file 4 — Supplementary Data 1 [file 41467_2024_49966_MOESM4_ESM.zip › Atomic Coordinates/Dglutam_coords.xyz]

20
Coordinates from ORCA-job optcoords
  O   -2.17119038800963     -1.29592869060336      1.26203940958311
  O   -2.45341570023326     -0.93390135858519     -0.94414737294575
  O   2.69467469491195     -0.76204000092622      0.99519631807417
  N   -1.54264259225160      1.74275018186540     -0.67997644605258
  N   3.29347370258830     -0.17735660901525     -1.11400406117650
  C   0.15013398107944      0.53974077474970      0.69072743053568
  C   -1.35034762572303      0.77808462336791      0.40139234263877
  C   0.94084603169937     -0.01274487279639     -0.50115743956615
  C   2.38291059224121     -0.34794914356361     -0.12539263667598
  C   -2.05491474042294     -0.55658963428334      0.14238481616992
  H   0.57691526199319      1.50079365347114      0.99752736436943
  H   0.25110909198681     -0.14638145885035      1.53607514939091
  H   -1.78979760081364      1.19369142611478      1.31520441471218
  H   0.92725537284150      0.69069743248902     -1.34012270516259
  H   0.48540808340255     -0.94442701799774     -0.86574563620959
  H   -1.40346540696830      1.26745507309301     -1.57073336824127
  H   -2.51883314987278      2.03309436219915     -0.69208679546885
  H   3.02988510613823      0.12398598496032     -2.04024413844855
  H   4.25114505248195     -0.45921998894350     -0.95558933677390
  H   -2.59684976706933     -2.13945473674549      1.02245269124755
