# Supplementary material for: Enantiospecificity in NMR enabled by chirality-induced spin selectivity
Source: Nat Commun. 2024 Aug 27;15:7367. doi: 10.1038/s41467-024-49966-8 (PMC11349874; doi:10.1038/s41467-024-49966-8)
Supplement: Supplementary file 4 — Supplementary Data 1 [file 41467_2024_49966_MOESM4_ESM.zip › Atomic Coordinates/Dgly_coords.xyz]

12
Coordinates from ORCA-job optcoords
  O   0.04282253136138      1.53218845870511      0.45219951497550
  O   -1.55635583106448     -0.76554728578695      0.71936599612060
  O   1.94186581395924     -0.30983796204355      0.28224587019550
  C   -0.06894026117852      0.61219039568442     -0.61662125114130
  C   -1.42635736170085     -0.09888043497972     -0.52710790064992
  C   1.06601819428473     -0.38956822906309     -0.56046776552977
  H   0.00067461799883      1.12038108774838     -1.59465262571286
  H   -1.51295290167317     -0.85130977991584     -1.31791435896487
  H   -2.22062688702394      0.64687552514612     -0.67638739413415
  H   1.06163278029916     -1.18712445783293     -1.32654781498620
  H   0.88820211940961      1.32289283315221      0.89123519966515
  H   -1.33238281467198     -0.10316015081415      1.39255253016233
