# Supplementary material for: Enantiospecificity in NMR enabled by chirality-induced spin selectivity
Source: Nat Commun. 2024 Aug 27;15:7367. doi: 10.1038/s41467-024-49966-8 (PMC11349874; doi:10.1038/s41467-024-49966-8)
Supplement: Supplementary file 4 — Supplementary Data 1 [file 41467_2024_49966_MOESM4_ESM.zip › Atomic Coordinates/Dmeth_coords.xyz]

20
Coordinates from ORCA-job optcoords
  S   -2.39007163128072     -0.79845035789264     -0.49403321532665
  O   1.31199293642920     -1.64622756372286     -0.54244843803929
  O   2.71859346235994     -0.31767201797169      0.61245912090786
  N   1.49732873797519      1.89202525776910     -0.56079216075015
  C   -0.34221124445879      0.76176288032860      0.76023792585795
  C   0.72380058620407      0.66128116327416     -0.36482770418333
  C   -1.27780364154827     -0.44211486611969      0.93108389805417
  C   1.70542795316011     -0.45791831533599     -0.04652459996982
  C   -3.60351964605147      0.56315732646387     -0.34506853856876
  H   0.17775792176418      0.93033148334514      1.71338281543744
  H   -0.93090550015879      1.66498394658872      0.56218568416537
  H   0.21798024679025      0.41246256536286     -1.30282411454028
  H   -1.90705488215399     -0.30208566098382      1.81552843209031
  H   -0.71208286213663     -1.36641945584703      1.07655780531190
  H   2.00091205067993      2.09639242462159      0.30144287565524
  H   0.84809688834370      2.66477345389383     -0.69720126250658
  H   -4.10241304684363      0.52753948582111      0.62688035942607
  H   -4.34279147624658      0.41111758782741     -1.13491537333227
  H   -3.12981428070190      1.53722857533240     -0.48594072935204
  H   1.95377742787421     -2.32046791275509     -0.25158278033714
