# Supplementary material for: Enantiospecificity in NMR enabled by chirality-induced spin selectivity
Source: Nat Commun. 2024 Aug 27;15:7367. doi: 10.1038/s41467-024-49966-8 (PMC11349874; doi:10.1038/s41467-024-49966-8)
Supplement: Supplementary file 4 — Supplementary Data 1 [file 41467_2024_49966_MOESM4_ESM.zip › Atomic Coordinates/Dphenyla_coords.xyz]

23
Coordinates from ORCA-job optcoords
  O   1.39167124869481     -1.13436838116756     -1.50235974530430
  O   2.70107664804565     -1.25650452132143      0.32713134501881
  N   2.98977315290947      1.53728467983328      0.07160567192145
  C   0.61038545406929      1.07510566963357      0.82150265066465
  C   1.72221212543964      0.88062536653447     -0.25750666014599
  C   -0.73466599505821      0.48019908008917      0.46445920563884
  C   -1.59498871562202      1.14401161237267     -0.42478098141690
  C   -1.14319482269947     -0.75329731258823      0.99346648152098
  C   2.00801710983574     -0.60510386046197     -0.43292281122548
  C   -2.82712648927941      0.58969022178758     -0.77795052946968
  C   -2.37665033682479     -1.31058478164229      0.64409413552155
  C   -3.22228320384979     -0.64117443471793     -0.24422618882954
  H   0.97852561343381      0.64965909648813      1.76232326514343
  H   0.51347846344021      2.15752990863163      0.96723170708624
  H   1.35669131688092      1.27650561452135     -1.21010075228433
  H   -0.49106643269835     -1.27784665387811      1.68826445817409
  H   -1.29780689660200      2.10551609170891     -0.83814634947792
  H   2.80568193292862      2.51690809110589      0.28048517274650
  H   3.35028196812987      1.12689251388503      0.93214477831120
  H   -2.67713468485811     -2.26489080874121      1.06886808982309
  H   -3.48078103425095      1.12032123724413     -1.46538836211565
  H   -4.18260246579322     -1.07167943676389     -0.51503431788485
  H   1.58660604372828     -2.08999899255322     -1.51876026341619
