# Supplementary material for: Enantiospecificity in NMR enabled by chirality-induced spin selectivity
Source: Nat Commun. 2024 Aug 27;15:7367. doi: 10.1038/s41467-024-49966-8 (PMC11349874; doi:10.1038/s41467-024-49966-8)
Supplement: Supplementary file 4 — Supplementary Data 1 [file 41467_2024_49966_MOESM4_ESM.zip › Atomic Coordinates/Dser_coords.xyz]

14
Coordinates from ORCA-job optcoords
  O   2.01032272413726     -1.06018461596349     -0.06482860493168
  O   -0.75503180700538     -1.53475877403730      0.31705630114451
  O   -1.96107251832181      0.18311489431649     -0.50693882494354
  N   -0.12210291549010      2.03272767306473      0.34238864246806
  C   0.23573394068043      0.62263086579784      0.45486408899975
  C   1.48475263446728      0.21751586827213     -0.38297607466061
  C   -0.95866833587009     -0.22493995564441      0.04312903277804
  H   0.46369602017099      0.38815261546054      1.50233313728277
  H   1.24219332469460      0.30959063507660     -1.45418114836613
  H   2.27291600513690      0.94331088917690     -0.15776680729074
  H   -0.37978702643644      2.23808474940344     -0.62140495425234
  H   0.69880875379467      2.59825822266654      0.54871274427892
  H   1.29752680302362     -1.70598362892587     -0.18436946150420
  H   -1.51658760298194     -2.03891943866414     -0.02471807100280
