# Supplementary material for: Enantiospecificity in NMR enabled by chirality-induced spin selectivity
Source: Nat Commun. 2024 Aug 27;15:7367. doi: 10.1038/s41467-024-49966-8 (PMC11349874; doi:10.1038/s41467-024-49966-8)
Supplement: Supplementary file 4 — Supplementary Data 1 [file 41467_2024_49966_MOESM4_ESM.zip › Atomic Coordinates/Dthreo_coords.xyz]

17
Coordinates from ORCA-job optcoords
  O   1.07625778975618      0.56356576691944      1.36875778216963
  O   -1.61332159890789      1.28667562956883     -0.67891723615612
  O   -2.01716132667689     -0.39722010560510      0.76100583183957
  N   0.18357577234471     -1.79959206298477     -0.11531814809934
  C   1.16258365602916      0.55895945851569     -0.05986135222213
  C   0.04845815869328     -0.41022961525613     -0.54279886670867
  C   2.55389689499444      0.15090709211793     -0.53863576740655
  C   -1.30024543292369      0.12536442020525     -0.06885795075312
  H   0.04441802812666     -0.37594204348559     -1.63864931490275
  H   0.92785825012591      1.55795581157899     -0.45538554262043
  H   3.29939269082710      0.86351647792555     -0.16849700019570
  H   2.60655502203466      0.14631326509577     -1.63278550747995
  H   2.82139767838539     -0.84325493856724     -0.16719652694170
  H   0.31708177062486     -1.81568229286401      0.89411722140124
  H   1.02950347931540     -2.19180851609511     -0.52143328767250
  H   1.77348234729793      1.14321628712282      1.70652271946677
  H   -2.46193318004723      1.59425536580768     -0.31206705371824
