# Supplementary material for: Enantiospecificity in NMR enabled by chirality-induced spin selectivity
Source: Nat Commun. 2024 Aug 27;15:7367. doi: 10.1038/s41467-024-49966-8 (PMC11349874; doi:10.1038/s41467-024-49966-8)
Supplement: Supplementary file 4 — Supplementary Data 1 [file 41467_2024_49966_MOESM4_ESM.zip › Atomic Coordinates/Dtyro_coords.xyz]

24
Coordinates from ORCA-job optcoords
  O   1.63759711012653     -1.20048600688297     -1.50264045345212
  O   -4.17622313445802     -0.80096464514872     -0.40628409016303
  O   2.96342394986050     -1.36974060395167      0.31104684914963
  N   3.44529482157238      1.39131747713053     -0.03515772367013
  C   1.06192151473584      1.11194090023726      0.79090237279308
  C   2.12567779050946      0.81573515364405     -0.31147668394921
  C   -0.32958217858331      0.59483708131232      0.49686511878997
  C   -0.81286567559534     -0.57798715192131      1.09323234697371
  C   -1.17513750796513      1.26944554907385     -0.39956786190267
  C   2.30471169015896     -0.68977809484580     -0.45484371087160
  C   -2.09037899987645     -1.06708064829829      0.81129461434241
  C   -2.45139276398039      0.79465223643192     -0.69409038126564
  C   -2.91522735291108     -0.38051462243109     -0.08717173182141
  H   1.43205853731177      0.69177445733975      1.73350626170536
  H   1.04046030194918      2.20230149136292      0.90783119855824
  H   1.76134529883826      1.21139039106781     -1.26474801999885
  H   -0.18432837701866     -1.11960402474710      1.79647034283031
  H   -0.83129202892833      2.18698971379003     -0.87225015955352
  H   3.33333594757566      2.38550224828517      0.15605675680661
  H   3.80087506053561      0.97703277677347      0.82568829879057
   H   -2.44933141498326     -1.97617260519866      1.28920272400488
  H   -3.10057196253612      1.32448671464174     -1.38515578670363
  H   1.76684291604682     -2.16736327506320     -1.49818172834766
  H   -4.37781354238489     -1.61661451260202      0.07647144695468
