# Supplementary material for: Enantiospecificity in NMR enabled by chirality-induced spin selectivity
Source: Nat Commun. 2024 Aug 27;15:7367. doi: 10.1038/s41467-024-49966-8 (PMC11349874; doi:10.1038/s41467-024-49966-8)
Supplement: Supplementary file 4 — Supplementary Data 1 [file 41467_2024_49966_MOESM4_ESM.zip › Atomic Coordinates/Dval_coords.xyz]

19
Coordinates from ORCA-job optcoords
  O   1.35746362906226      1.43182535893726     -0.09256118602669
  O   1.83397121776032     -0.63128958205783     -0.85207930833356
  N   0.15956686454902     -1.79972917538407      0.99058882292190
  C   -1.36638254696486     -0.01194576076380      0.22183708215199
  C   0.04879750974102     -0.35187912565887      0.79000832521206
  C   -1.72288435091564      1.47552907265260      0.34965316146982
  C   -1.56568764838050     -0.51886469180333     -1.21391256905982
  C   1.16759109486460      0.09745587503371     -0.14170779535249
  H   -2.05287229179983     -0.57013123817190      0.87451230540690
  H   0.17275927374865      0.22905949059450      1.71852302090551
  H   -1.29204092028657     -1.57373713547883     -1.30251112037256
  H   -1.09392213473369      2.09660885614374     -0.29535206185096
  H   -2.61334261025801     -0.40974400121096     -1.51369117405104
  H   -0.95811043217691      0.05341290999625     -1.92578899422950
   H   -2.76643373953217      1.63633966368473      0.05815130241557
  H   -1.60227301813840      1.82839581625704      1.38007093361809
   H   -0.48026637978892     -2.06568860362979      1.73643999570816
  H   1.09263414080712     -2.02785970405146      1.32765633242525
  H   2.06143234244249      1.65254197491102     -0.72943707295865
