# Supplementary material for: Enantiospecificity in NMR enabled by chirality-induced spin selectivity
Source: Nat Commun. 2024 Aug 27;15:7367. doi: 10.1038/s41467-024-49966-8 (PMC11349874; doi:10.1038/s41467-024-49966-8)
Supplement: Supplementary file 4 — Supplementary Data 1 [file 41467_2024_49966_MOESM4_ESM.zip › Atomic Coordinates/Lal_coords.xyz]

13
Coordinates from ORCA-job optcoords
  O   1.48439655181970     -0.97254132976784      0.45036148757084
  O   1.19401473029439      0.97056699732971     -0.65341849738442
  N   -1.39507379063143      1.18574269732922      0.26433677126578
  C   -0.73185294877396     -0.11557819127109      0.36759799580043
  C   -1.34605880496042     -1.23507399716624     -0.50400975518676
  C   0.73592207455062      0.05254002928281      0.00022864638509
  H   -0.76692631538493     -0.43934866466771      1.41496187922679
  H   -0.82623467986492     -2.18743366971574     -0.36097926908371
  H   -2.39726541945397     -1.37080455137708     -0.23100580662912
  H   -1.29673241898276     -0.96433285791076     -1.56459175959610
  H   -2.39236260046515      1.05037679080813      0.41982479059004
  H   -1.30387887955641      1.51997154651253     -0.69417882496059
  H   2.39785250140925     -0.83418479938592      0.14067234200173
