# Supplementary material for: Enantiospecificity in NMR enabled by chirality-induced spin selectivity
Source: Nat Commun. 2024 Aug 27;15:7367. doi: 10.1038/s41467-024-49966-8 (PMC11349874; doi:10.1038/s41467-024-49966-8)
Supplement: Supplementary file 4 — Supplementary Data 1 [file 41467_2024_49966_MOESM4_ESM.zip › Atomic Coordinates/Larg_coords.xyz]

26
Coordinates from ORCA-job optcoords
  O   -2.19015929863182     -1.89544116219121     -0.21863744893314
  O   -3.61265958421806     -0.61555202878921      0.96808947768817
  N   -2.92534708738372      1.65885540519146     -0.38670993943367
  N   2.02148555418565     -0.27197278546856      0.14692160118751
  N   3.93791626899569     -1.42532885937349     -0.48433232857997
  N   4.16902997069101      0.77451333840020      0.24740867415175
  C   -0.74828420596809      0.54127008415001     -0.79022080060371
  C   -0.13986423611989      0.83124895290756      0.58658451575051
  C   -2.28735307315542      0.40841825656591     -0.80520834888897
  C   1.38590999117090      0.97912471235564      0.54457640890820
  C   -2.77412560812920     -0.72105743295975      0.09289875529323
  C   3.30182298274590     -0.27626607622965     -0.01193596972587
  H   -0.31024093516736     -0.37460712435351     -1.19758538360408
  H   -0.48580824861617      1.35090872483615     -1.48491493849765
  H   -0.57861977907225      1.74759392640133      0.99630869791758
  H   -0.38998413018596      0.01814866406570      1.28224634335744
  H   -2.57220533043968      0.09589081875641     -1.82601587495078
  H   1.63707768826385      1.80505994575218     -0.14738102410306
  H   1.73311319203210      1.30390586196185      1.54038685098372
  H   -3.93387817435946      1.52641469337958     -0.35291883347087
  H   -2.75458042236373      2.35929514490436     -1.10535060103473
  H   -2.55884971606288     -2.57520561976365      0.37363503717597
  H   3.34284990092001     -2.24128671962437     -0.40254395019180
  H   4.85440276816918     -1.59459113637993     -0.08359729843090
  H   5.03931564278999      0.76098535353610     -0.27003532646640
  H   3.74933586990941      1.69417506196890      0.27103170450152
