# Supplementary material for: Enantiospecificity in NMR enabled by chirality-induced spin selectivity
Source: Nat Commun. 2024 Aug 27;15:7367. doi: 10.1038/s41467-024-49966-8 (PMC11349874; doi:10.1038/s41467-024-49966-8)
Supplement: Supplementary file 4 — Supplementary Data 1 [file 41467_2024_49966_MOESM4_ESM.zip › Atomic Coordinates/lasp_coords.xyz]

16
Coordinates from ORCA-job lasp_coords
  O   0.54302133229978     -1.56272271333820     -0.32699994453825
  O   -2.53376228150691     -0.10601354268036     -0.90011241237274
  O   2.62458138490787     -0.71191268033118     -0.18542638604615
  O   -1.96083894053989     -0.29059069671357      1.27056681139681
  N   1.68550519724701      1.77418475550492      0.45258626335499
  C   0.74589337830972      0.65375130000823      0.53135486948732
  C   -0.55301669919551      1.01056379367927     -0.21830504555978
  C   1.42437532668489     -0.58818476529451     -0.03795670767500
  C   -1.72753812029004      0.12987994368783      0.15262807774479
  H   0.46592986294789      0.38403140084112      1.56433066613662
  H   -0.40163686867632      1.01131391200359     -1.30064820583253
  H   -0.83165637639880      2.03335732393754      0.06997640080208
  H   2.59313826658344      1.45954543844432      0.79278021960844
  H   1.37535978254781      2.50190680031938      1.09529597894212
  H   1.04379800067112     -2.33806184637387     -0.65268599602169
  H   -3.29085324559206     -0.63774842369451     -0.58008458942702
