# Supplementary material for: Enantiospecificity in NMR enabled by chirality-induced spin selectivity
Source: Nat Commun. 2024 Aug 27;15:7367. doi: 10.1038/s41467-024-49966-8 (PMC11349874; doi:10.1038/s41467-024-49966-8)
Supplement: Supplementary file 4 — Supplementary Data 1 [file 41467_2024_49966_MOESM4_ESM.zip › Atomic Coordinates/Lcyst_coords.xyz]

14
Coordinates from ORCA-job optcoords
  S   2.42928956848756      1.01951176300487     -0.00408874513862
  O   -1.66515646567959      0.85570791034927      0.92590093937526
  O   -0.92328538952212      0.80854066400576     -1.20143043488822
  N   -0.44455836449570     -1.93865774508728      0.22502540480670
  C   0.15236282311715     -0.61075385219068      0.46785429296140
  C   1.47059593542917     -0.52256065480984     -0.30758603429264
  C   -0.84510579659040      0.42869267711526     -0.04911020117486
  H   0.33720073811766     -0.39909460040955      1.53053131951674
  H   2.13148842144782     -1.33288376346242      0.01158013342163
  H   1.28308605275585     -0.62743536591946     -1.37727633994851
  H   -1.32885960596185     -2.00368406617714      0.72790615305486
  H   0.15943164903967     -2.63916372008359      0.65323465345775
  H   1.65409557519072      1.85013016445553     -0.72856090557519
  H   -2.30598514133594      1.47705058920928      0.53301976442369
