# Supplementary material for: Enantiospecificity in NMR enabled by chirality-induced spin selectivity
Source: Nat Commun. 2024 Aug 27;15:7367. doi: 10.1038/s41467-024-49966-8 (PMC11349874; doi:10.1038/s41467-024-49966-8)
Supplement: Supplementary file 4 — Supplementary Data 1 [file 41467_2024_49966_MOESM4_ESM.zip › Atomic Coordinates/Lglut_coords.xyz]

19
Coordinates from ORCA-job optcoords
  O   1.85456996022351      1.47715665657963     -0.93399380200066
  O   -3.08213800505419      0.69477027436653      1.08288802753781
  O   2.77470234942167      0.60545189315911      0.92787811182194
  O   -2.99548150453215     -0.51520819134856     -0.81397976164213
  N   1.50327030445219     -1.78975072107003      0.60924521506624
  C   -0.13241415983460     -0.57780732807968     -0.79799326125893
  C   1.35727939944859     -0.80431162058392     -0.46276868204482
  C   -0.93268280703513      0.01454309449126      0.36305221153367
  C   2.06655106895415      0.48116231698714     -0.05330027380241
  C   -2.42302466326129      0.02003709109083      0.11776546480579
  H   -0.55969635697262     -1.54595105237219     -1.07995174492107
  H   -0.20795797907239      0.06806961483893     -1.67738537785954
  H   1.85166196192472     -1.10666644887121     -1.40325149816523
  H   -0.75110247631826     -0.55746639797259      1.28095727873480
  H   -0.62636261199568      1.04456498256693      0.58192909740499
  H   2.47413315735595     -1.81348757646303      0.91244202556434
  H   1.29402045961225     -2.71173301284494      0.23304633099405
  H   2.35599332071131      2.25513377371116     -0.62941102105789
  H   -4.03362141802801      0.64639265181463      0.87923165928906
