# Supplementary material for: Enantiospecificity in NMR enabled by chirality-induced spin selectivity
Source: Nat Commun. 2024 Aug 27;15:7367. doi: 10.1038/s41467-024-49966-8 (PMC11349874; doi:10.1038/s41467-024-49966-8)
Supplement: Supplementary file 4 — Supplementary Data 1 [file 41467_2024_49966_MOESM4_ESM.zip › Atomic Coordinates/Lglutam_coords.xyz]

20
Coordinates from ORCA-job optcoords
  O   -2.22422431340821      1.63291762043487      0.46940332914332
  O   -2.30846778249753      0.35290142459032     -1.38394556940315
  O   3.01269099613357     -0.41365368790624      0.90258739288449
  N   -1.50659380608510     -1.93027088259692      0.11855389116205
  N   3.17023180497181      0.50272579832483     -1.16770843045079
  C   0.15304689282022     -0.22837566873634      0.85507768830311
  C   -1.34099729336266     -0.57975836700361      0.65342018966289
  C   0.98956210735618     -0.29128167907191     -0.42753129546592
  C   -2.01391304824955      0.49009717101091     -0.21061194412575
  C   2.47612043937599     -0.07320903005686     -0.15615314435598
  H   0.22491366707074      0.77042598531924      1.29945850255021
  H   0.56431955588940     -0.93578376492288      1.58022107651179
  H   -1.81599112341349     -0.53816336680754      1.63954315811042
  H   0.89758780924401     -1.28693495313019     -0.88222891044734
  H   0.63652883845282      0.42851410034838     -1.17433046324774
  H   -1.36087223820490     -1.90289176611916     -0.88959914562044
  H   -2.47855910105089     -2.21170986890378      0.23377611770517
  H   2.73736802007237      0.74417200771876     -2.04677162884908
  H   4.17258270604933      0.60085416896188     -1.08284398761481
  H   -2.61303413116413      2.28232475854624     -0.14491682645245
