# Supplementary material for: Enantiospecificity in NMR enabled by chirality-induced spin selectivity
Source: Nat Commun. 2024 Aug 27;15:7367. doi: 10.1038/s41467-024-49966-8 (PMC11349874; doi:10.1038/s41467-024-49966-8)
Supplement: Supplementary file 4 — Supplementary Data 1 [file 41467_2024_49966_MOESM4_ESM.zip › Atomic Coordinates/Lgly_coords.xyz]

12
Coordinates from ORCA-job optcoords
  O   -0.57905043008562      1.63764000044962      0.19025443808968
  O   2.14541540143555     -0.80763048968158     -0.18820607428247
  O   -1.92577895409747     -0.64058055742092      0.38736706054984
  C   0.05360912107084      0.48537059331588     -0.31730776990315
  C   1.42877684487050      0.28540614724693      0.36401197553401
  C   -0.82104775767466     -0.73226301520476     -0.12207829704632
  H   0.22940019287786      0.58106642911949     -1.40416942429001
  H   1.27868316910388      0.06847541256326      1.42670411683371
  H   1.98276964668576      1.23028853030661      0.28720581303946
  H   -0.40648461741424     -1.70042702120671     -0.45139061329695
  H   -1.43508537901167      1.33098724112879      0.54231239459818
  H   2.42629276223926     -0.55863327061661     -1.08070361982598
