# Supplementary material for: Enantiospecificity in NMR enabled by chirality-induced spin selectivity
Source: Nat Commun. 2024 Aug 27;15:7367. doi: 10.1038/s41467-024-49966-8 (PMC11349874; doi:10.1038/s41467-024-49966-8)
Supplement: Supplementary file 4 — Supplementary Data 1 [file 41467_2024_49966_MOESM4_ESM.zip › Atomic Coordinates/Lmeth_coords.xyz]

20
Coordinates from ORCA-job optcoords
  S   2.42116158280140      0.74953020853226      0.53601478098244
  O   -1.34126037839026      1.67870858163212      0.39674191291299
  O   -2.81460642551288      0.26177124000919     -0.54846512107913
  N   -1.43458456515377     -1.90842625695822      0.54431343914756
  C   0.32626426047702     -0.75534089221582     -0.70495389132823
  C   -0.74425230454889     -0.62170248033678      0.40589108913918
  C   1.28305030987453      0.42953991594160     -0.87610426376734
  C   -1.76114828857689      0.45050010628743      0.02774760306684
  C   3.60793579149265     -0.63100890242559      0.35079861962316
  H   0.90031086529844     -1.66450116190597     -0.49082838010248
  H   -0.18689056178034     -0.93098736275971     -1.65914243690308
  H   -0.24792003586804     -0.28116362391459      1.32624380824427
  H   0.73395327702226      1.36532015654575     -1.00786409922373
  H   1.89813228705793      0.28063690042736     -1.76890877359635
  H   -2.13099184948888     -1.84098606280237      1.28473985958073
  H   -0.75688467432869     -2.59617183870836      0.86823745581043
  H   3.11979150745669     -1.59876149243864      0.48599747424476
  H   4.36257763678901     -0.50318273417772      1.13032214838776
  H   4.09213498105041     -0.59135001445361     -0.62847032355425
  H   -2.00107341567172      2.32527571372169      0.08528909841448
