# Supplementary material for: Enantiospecificity in NMR enabled by chirality-induced spin selectivity
Source: Nat Commun. 2024 Aug 27;15:7367. doi: 10.1038/s41467-024-49966-8 (PMC11349874; doi:10.1038/s41467-024-49966-8)
Supplement: Supplementary file 4 — Supplementary Data 1 [file 41467_2024_49966_MOESM4_ESM.zip › Atomic Coordinates/Lphenyla_coords.xyz]

23
Coordinates from ORCA-job optcoords
  O   -1.40063025366012     -1.14605551637298     -1.48191932792898
  O   -2.70987936640280     -1.24118860129584      0.34926118364259
  N   -2.98371312083203      1.55102162779246      0.06565078467079
  C   -0.60443132168782      1.08537842472216      0.81369205899235
  C   -1.72038550188252      0.88439276391812     -0.25973273405000
  C   0.73721755716260      0.48186486229996      0.45827122734803
  C   1.14305618926439     -0.74773893945642      0.99825622633857
  C   1.59683010288855      1.13348437931991     -0.44062153113914
  C   -2.01386182376605     -0.60180273521684     -0.41831128907828
  C   2.37322618932457     -1.31304979557678      0.65019879236951
  C   2.82569250302947      0.57111695976200     -0.79247871735020
  C   3.21815580770470     -0.65583292154829     -0.24785144642943
  H   -0.97101616661062      0.67090436107489      1.76003443471043
  H   -0.50286310981732      2.16881685681064      0.94829176144867
  H   -1.35582207358716      1.26792706172262     -1.21775822471059
  H   0.49154938766173     -1.26295320213292      1.70059384654199
  H   1.30175715194661      2.09190833060562     -0.86256767901404
  H   -2.79401391082813      2.53197170706830      0.26300067688609
  H   -3.34372176968059      1.15219850362909      0.93183280170216
  H   2.67173034328371     -2.26416004637058      1.08345554812859
  H   3.47888236829521      1.09241355468286     -1.48745941837001
  H   4.17587696712884     -1.09264007666433     -0.51775436794890
  H   -1.60043614893521     -2.10077755877364     -1.48748460676021
