# Supplementary material for: Enantiospecificity in NMR enabled by chirality-induced spin selectivity
Source: Nat Commun. 2024 Aug 27;15:7367. doi: 10.1038/s41467-024-49966-8 (PMC11349874; doi:10.1038/s41467-024-49966-8)
Supplement: Supplementary file 4 — Supplementary Data 1 [file 41467_2024_49966_MOESM4_ESM.zip › Atomic Coordinates/Lser_coords.xyz]

14
Coordinates from ORCA-job optcoords
  O   1.90539814196151      1.04366609291354     -0.30043379142638
  O   -1.00110544537182      1.43791953532646      0.80273174618789
  O   -1.52721707528738      0.21855441223556     -1.01887224876638
  N   -0.15645000598042     -2.00145209986728      0.26892255902449
  C   0.21514422053747     -0.59993663192927      0.45976430580289
  C   1.51294506028755     -0.32035242852976     -0.32969206644457
  C   -0.86428450477362      0.37579577950545     -0.00932065103952
  H   0.40452032013043     -0.42194212561658      1.52348219114824
  H   2.29437301594278     -0.98841304705104      0.05636171882079
  H   1.34400022332369     -0.56969242819981     -1.38342694542828
  H   -0.54491400619694     -2.10469147776156     -0.66813834411820
  H   -0.91159537130002     -2.24165575315447      0.90819294940426
  H   2.12794876535441      1.26964253197072      0.61428818993639
  H   -1.68076333862765      2.02425764015804      0.42134038689838
