# Supplementary material for: Enantiospecificity in NMR enabled by chirality-induced spin selectivity
Source: Nat Commun. 2024 Aug 27;15:7367. doi: 10.1038/s41467-024-49966-8 (PMC11349874; doi:10.1038/s41467-024-49966-8)
Supplement: Supplementary file 4 — Supplementary Data 1 [file 41467_2024_49966_MOESM4_ESM.zip › Atomic Coordinates/Lthreo_coords.xyz]

17
Coordinates from ORCA-job optcoords
  O   -1.80928729353149     -1.13350185749469      0.40366238509654
  O   1.11844570725194     -1.62231115393211      0.19369373609660
  O   1.88752714630392      0.20068540077629     -0.87887914665549
  N   0.35558833812648      1.87827556584888      0.68589812304737
  C   -1.37237837230395      0.20086833216282      0.17719070005607
  C   0.07001176819783      0.44414178909623      0.72696042308883
  C   -1.51496409499524      0.47598732712493     -1.31459092953657
  C   1.12082648973670     -0.30482124256369     -0.08024234353538
  H   0.09252455549094      0.01458582749175      1.74283382909352
  H   -2.01004836293285      0.90824158641199      0.73205013382434
  H   -1.14640356962199      1.47634324694671     -1.55209122035523
  H   -2.56681607277062      0.40787943814792     -1.60744478964904
  H   -0.95037165112229     -0.25791359060050     -1.90004136301070
  H   1.32188707069093      2.04327967917731      0.95850477548803
  H   -0.21932218320187      2.34223851453666      1.38604448687654
  H   -1.76783188997476     -1.30621952554297      1.35541935725415
  H   1.79671241465633     -2.03915933758754     -0.36866815717956
