# Supplementary material for: Enantiospecificity in NMR enabled by chirality-induced spin selectivity
Source: Nat Commun. 2024 Aug 27;15:7367. doi: 10.1038/s41467-024-49966-8 (PMC11349874; doi:10.1038/s41467-024-49966-8)
Supplement: Supplementary file 4 — Supplementary Data 1 [file 41467_2024_49966_MOESM4_ESM.zip › Atomic Coordinates/Ltyro_coords.xyz]

24
Coordinates from ORCA-job optcoords
  O   -1.64974473251795     -1.22027575667122     -1.47602303676078
  O   4.17296683958674     -0.81672100776293     -0.40613318675205
  O   -2.97066905662646     -1.35531664235338      0.34395909013649
  N   -3.44093352925137      1.40278304610529     -0.04493131549179
  C   -1.05712695875130      1.12476135007166      0.78042956441571
  C   -2.12474549779633      0.81645451706281     -0.31494090908083
  C   0.33227768022759      0.60016374145072      0.48943216749927
  C   0.81125863355438     -0.57043019875858      1.09359231255243
  C   1.17986529564076      1.26533081204481     -0.41207561256953
  C   -2.31130971427823     -0.69024635044303     -0.43437007951159
  C   2.08669942741390     -1.06638382704063      0.81424834454294
  C   2.45419760888713      0.78366145879890     -0.70392222809838
  C   2.91375882765760     -0.38916648288217     -0.08932047708010
  H   -1.42576467855489      0.71855124291194      1.72973224160345
  H   -1.03246655997521      2.21652387949731      0.88244135446445
  H   -1.76059980529211      1.19543620824155     -1.27503482898089
  H   0.18103982966866     -1.10479311688398      1.80086630669734
  H   0.83923461182022      2.18098660205595     -0.89069414925186
  H   -3.32389240507815      2.39937841211869      0.12992109765382
  H   -3.79688594920063      1.00416076913206      0.82310718770225
  H   2.44227206730108     -1.97366255448915      1.29807606919155
  H   3.10509348502255      1.30636727992864     -1.39879419159070
  H   -1.78372644516791     -2.18630587435112     -1.45631345649319
  H   4.37160102570993     -1.62985750778414      0.08204773520201
