# Supplementary material for: Enantiospecificity in NMR enabled by chirality-induced spin selectivity
Source: Nat Commun. 2024 Aug 27;15:7367. doi: 10.1038/s41467-024-49966-8 (PMC11349874; doi:10.1038/s41467-024-49966-8)
Supplement: Supplementary file 4 — Supplementary Data 1 [file 41467_2024_49966_MOESM4_ESM.zip › Atomic Coordinates/Lval_coords.xyz]

19
Coordinates from ORCA-job optcoords
  O   -1.34516113007979     -1.44342885712947      0.08255645151731
  O   -1.84649546440214      0.62006689600138      0.82481531267182
  N   -0.16705720822432      1.78864974510553     -1.01669152999647
  C   1.36973855657906      0.03145071856117     -0.19981416020524
  C   -0.04049302585056      0.34511971309104     -0.79524682812877
  C   1.74610513223806     -1.45307127010052     -0.30133252660934
  C   1.53902945426671      0.56099714874414      1.23161909577810
  C   -1.16682304957732     -0.10717747532359      0.12568776669178
  H   2.05963438066980      0.58924252364541     -0.84922691688683
  H   -0.14145072506061     -0.24943074038750     -1.71777628639244
  H   1.64756916558551     -1.82090375206999     -1.32886718092316
  H   1.11328576260596     -2.07309944007894      0.34097533904291
  H   2.78622027224186     -1.59787163054731      0.01017926819821
  H   0.92897554915479     -0.01027038764178      1.94214964604852
  H   2.58340643684015      0.47195833631932      1.54896352010897
  H   1.24812572107755      1.61273653472544      1.30093795920604
  H   -1.09612379013965      1.99929720171462     -1.37560414289702
  H   0.48384483284711      2.05402258677438     -1.75312538912018
  H   -2.05393087077217     -1.66608785140333      0.71340060189578
